# Supplementary material for: Secondary distribution of HIV self-test kits by HIV index and antenatal care clients: implementation and costing results from the STAR Initiative in South Africa
Source: BMC Infect Dis. 2023 Jun 1;22(Suppl 1):971. doi: 10.1186/s12879-023-08324-7 (PMC10234581; doi:10.1186/s12879-023-08324-7)
Supplement: Supplementary file 1 — Additional file 1. [file 12879_2023_8324_MOESM1_ESM.xlsx]

## Sheet: Follow-up DCF
ANC & Index Follow-up DCF
Date of follow up interview 1		D	D	M	M	Y	Y	Y	Y
Location		Preroria				Johannesburg
Consent for follow-up given		Yes			No
Participant's phone number
Participant's Name
Participant's Surname
Date of Distribution		D	D	M	M	Y	Y	Y	Y
ONLY COMPLETE IF PARTICIPANT IS REACHED
1. How many HIV self-screening kits did you take?		One			Two			Three			Four
ONLY COMPLETE IF YES
	PARTNER 1		PARTNER 2		PARTNER 3		PARTNER 4
Did you offer the HIV self-screening kit/s to your partner/s?
How many people did you offer an HIV self-screening kit to?
How many of those used the HIV self-screening kit?
Partner Age
HIVSS Results
Attended confirmatory Yes/No
Confirmatory Date
ART Initiation Yes/No
ART Initiation Date
Name of the Facility
Call Outcome:		Complete					Incomplete
Reason for incomplete call outcome

## Sheet: Follow-up DCF (2)
ONLY COMPLETE IF FOLLOW UP WAS NOT COMPLETE ON ATTEMPT 1
Date of follow up interview 2				D	D	M	M	Y	Y	Y	Y
1. How many HIV self-screening kits did you take?		One			Two			Three			Four
ONLY COMPLETE IF YES
	PARTNER 1		PARTNER 2		PARTNER 3		PARTNER 4
Did you offer the HIV self-screening kit/s to your partner/s?
How many people did you offer an HIV self-screening kit to?
How many of those used the HIV self-screening kit?
Partner Age
HIVSS Results
Attended confirmatory Yes/No
Confirmatory Date
ART Initiation Yes/No
ART Initiation Date
Name of the Facility
Call Outcome:		Complete					Incomplete
Reason for incomplete
ONLY COMPLETE IF FOLLOW UP WAS NOT COMPLETE ON ATTEMPT 2
Date of follow up interview 3				D	D	M	M	Y	Y	Y	Y
1. How many HIV self-screening kits did you take?		One			Two			Three			Four
ONLY COMPLETE IF YES
	PARTNER 1		PARTNER 2		PARTNER 3		PARTNER 4
Did you offer the HIV self-screening kit/s to your partner/s?
How many people did you offer an HIV self-screening kit to?
How many of those used the HIV self-screening kit?
Partner Age
HIVSS Results
Attended confirmatory Yes/No
Confirmatory Date
ART Initiation Yes/No
ART Initiation Date
Name of the Facility
Call Outcome:			Complete
Comments
