# Supplementary material for: Secondary distribution of HIV self-test kits by HIV index and antenatal care clients: implementation and costing results from the STAR Initiative in South Africa
Source: BMC Infect Dis. 2023 Jun 1;22(Suppl 1):971. doi: 10.1186/s12879-023-08324-7 (PMC10234581; doi:10.1186/s12879-023-08324-7)
Supplement: Supplementary file 2 — Additional file 2. [file 12879_2023_8324_MOESM2_ESM.xlsx]

## Sheet: Workplace distribution v3 
Workplace distribution						With NO confirmatory testing									With confirmatory testing
Workplace name:
Distributor name:
Date of distribution:						D	D	M	M	Y	Y	Y	Y
Workplace type						1	Farm						2	Factory					3	Construction
						4	Security						5	Mining					99	Other, specify:_____________
Home township/suburb:
Gender:							Male				Female				Transgender
Age:								years		OR			Date of birth:				D	D	M	M	Y	Y	Y	Y
When was the last time you tested for HIV?						1	0-3 months			2	3-12 months				3	More than 12 months						4	Never tested
HIV self-screen demonstration:						1	Yes			2	No
Test kit given:						1	Yes			2	No
HIV self-screen kit for partner:						1	Yes			2	No		3	Not applicable			3	Not offered
														(if no partner)
If YES:
Gender of partner:						1	Male			2	Female			99	Transgender
Age of partner:								years		OR				Date of birth:			D	D	M	M	Y	Y	Y	Y	Y
HIV self-screen on site (not taken home)						1	Yes			2	No		3	Not offered
Only to be completed if confirmatory testing available on site
Requested confirmatory rapid testing						1	Yes			2	No
Attended confirmatory testing						1	Yes on site			2	Yes off site			3	No		4	Unknown
Only to be completed if attending confirmatory testing on site
Name
Surname
Date of Birth						D	D	M	M	Y	Y	Y	Y
Identify number (if SA)
Contact telephone number
Rapid #1 result						1	Pos			2	Neg			3	Invalid
Rapid #2 result						1	Pos			2	Neg			3	Invalid
Version 1.0																	2018-02-14

## Sheet: Community Fixed Point v4
Community Fixed point distribution						With NO confirmatory testing									With confirmatory testing
Collection point:
Distributor name:
Date:				D	D	M	M	Y	Y	Y	Y
Home township/suburb:
Gender:				1	Male			2	Female			3	Transgender
Age:						years		OR			Date of birth:			D	D	M	M	Y	Y	Y	Y
When was the last time you tested for HIV?				1	0-3 months			2	3-12 months			3	More than 12 months					4	Never tested
HIV self-screen demonstration:				1	Yes			2	No
HIV self-screen kit for partner:				1	Yes			2	No		3	Not applicable				3	Not offered
												(if not partner)
If YES:
Gender of partner:				1	Male			2	Female			99	Transgender
Age of partner:						years		OR				Date of birth:			D	D	M	M	Y	Y	Y	Y
HIV self-screen on site (not taken home)				1	Yes			2	No		3	Not offered
Self-reported HIV status				1	Self-reported positive						2	Self-reported negative						3	Unknown
Only to be completed if self reported positive
Requested confirmatory rapid testing				1	Yes			2	No
Attended confirmatory testing				1	Yes on site			2	Yes off site			3	No		4	Unknown
Name
Surname
Date of Birth				D	D	M	M	Y	Y	Y	Y
Identify number (if SA)
Contact telephone number
Rapid #1 result				1	Pos			2	Neg			3	Invalid
Rapid #2 result				1	Pos			2	Neg			3	Invalid
Version 2.0																	2018-05-05

## Sheet: Mobile integration v2
HIV Integration into mobile HIV testing services
Data Collection Tool			HIVST Distributor name:
DEMOGRAPHICS	Completed by Peer Educators
1. Catchment area	JEP Clinic--ESS Clinic--YV Clinic--MF Clinic--MV Clinic--HCHC--BV Clinic--JP Clinic--RV Clinic--ALB St Clinic--CoJ--Non facility
2. HIV testing site
3. Visit Date (dd/mm/yyyy)
4. Surname
5. First Name/s
6. Date of Birth (dd/mm/yyyy)
7. Age
8. Gender	M	F	Other
9. Ethnic group	Black	White	Indian	Coloured	Other:
10. What is the highest grade of school completed (Circle only one)	No schooling	Primary	Grade 8-10	Grade 11-12	Higher Education
11. Marital Status (circle only one)	Single	Married	Divorced/Separated	Widowed	Cohabit
12. Employment status	Employed	Self-employed	Unemployed
13. Occupation/type of business ( if employed or self-employed)
14. Contact details	Cell:		Alt:
15. Residential Address
16. Type of Housing (circle only one)	House	Flat	Informal	Other:
17. Suburb
GEOGRAPHICAL INFORMATION	Completed by Peer Educators
18. Country of Origin? (circle only one)	Moz	Zambia	Les	Swazi	Nig	Bots
	DRC	RSA	Zimbabwe	Other:
19. If not RSA to Q17, duration in RSA?	years	months
20. If RSA to Q17, which province are you from?(circle one only)	KZN	LMP	WC	EC	GP	Other:
21. If GP in Q19, duration in Gauteng	years	months
SERVICE REQUIREMENTS AND HIV TESTING HISTORY	Completed by Peer Educators
22. Pre-existing conditions	Yes	No
23. If "Yes" to Q22, which ones?
24. What services did you come for?
25. HCT done?	Yes	No
26. If HCT not done, why?
27. HIV status	Pos	Neg	Unknown
28. When was your last HIV test? (Circle one)	<3 months	3-6 months	6-12 months	>12Months	Never tested
29. If ''Never tested'' in Q22, why? (Can circle more than one)	Impact on work	Not offered	Afraid	Don't care	Stigma
30. Would you like to test for HIV today?	Yes	No	N/A HIV+
31. Why did you decide to test for HIV today? (Can circle more than one)	Getting married	Feeling sick	Want to get pregnant	Just to know my HIV status	Had unprotected sex
	Child HIV positive	Child died	Partner HIV positive	Partner died	Other:
32. How do you want to get tested today?	Self-screen onsite	Self-screen taken home	Rapid Diagnostic Test with counsellor
TB and STI SCREENING FOR HIV SELF-SCREENERS	Completed by Peer Educators or Field Officer Supervisors or Counsellors
33. TB Screening (check all current symptoms)	Cough > 24 hours	Fever	Night sweats	Weight loss	Other:
34. TB contact in last 3 months?	Yes	No
35. STI brief screen result	Positive	Negative
HIV SELF SCREENING	Completed by Field Officer Supervisor
36. HIVSS Result	Self-report positive	Self-report negative	Self-report indeterminate	Unknown
REFERRAL FOR ADDITIONAL SERVICES	Completed by Peer Educators or Field Officer Supervisors
37. Referred to	Nurse	Counsellor	Offsite referral	No referral
CLINICAL HISTORY AND CLINICAL ASSESSMENT
38. HIV Rapid Testing #1:
39. HIV Rapid Testing #2:
40. Are you sexually active?
41. If "Yes" to Q39, which contraception are you using? (can circle more than one)	Pill	None	Condom	Injectable	IUD/Loop
42. If "Yes" to Q39, how often do you use condoms?	Always	Sometimes	Never
43. If "never" to Q39, give reason
SPECIMEN	Completed by Counsellor/Nurse
44. Beginning date of LMP: (dd/mm/yyyy)
45. Urinalysis done?	Yes	No
46. Urinalysis result	Normal	Abnormal
47. If urinalysis result in Q41 is 'abnormal', give details
48. Pregnancy test	Positive	Negative	Indeterminate
49. Pap smear?	Yes	No	Referred
50. Pap smear result (include date of result)
CLINICAL CONSULTATION	Completed by Counsellor/Nurse
51. Blood sample obtained	Yes	No
52. If blood sample obtained, for what tests?	CD4	Baseline bloods	RPR	Other:
53. Sputum collected?	Yes	No	Bottle given
54. Lab sticker number
55. Date of sputum result: (dd/mm/yyyy)
56. Sputum result detail
57. Hypertension Screening done?	Yes	No
58. BP reading
59. Diabetic Screening done?	Yes	No
60. RBS reading
61. Prostate cancer screening done?	Yes	No
62. Referred?	Yes	No
63. Referral detail (reason for referral and to where)
64. Partner notification slip issued?
65. Any medication given	Yes	No	N/A
66. If medication given, give detail (including dosage)
67. Why are you not using fixed health care facilities?
68. Why are you using the mobile clinic?
69. Additional Notes:
70. Professional Nurse's name and surname
PARTNER NOTIFICATION	Completed by Counsellor/Nurse
71. Partner HIV status	Pos	Neg	Unknown
72. Self-screen kit given for partner?	Yes	No
73. Number of self-screen kits distributed	1	2	None
74. Partner gender	Male	Female	Other
75. Partner age

## Sheet: Partner notification v3
Partner only HIVSS distribution
Distribution channel						1	Community				OR		2	Facility			OR		3	Workplace
Distribution channel type:						1A	Fixed Point						2A	TB					3A	Farm
						1B	Integrated mobile						2B	FP					3B	Factory
						1C	Other:						2C	STI					3C	Construction
													2D	OPD					3D	Security
													2E	Other:					3E	Mining
																			3F	Other:		______________
Name of Health Facility/Distribution site:
Distributor name:
Date:						D	D	M	M	Y	Y	Y	Y
Primary information	Gender:						1	Male			2	Female			3	Transgender
	Age:								years			OR		Date of birth:				D	D	M	M	Y	Y	Y	Y
	When was the last time you tested for HIV?						1	0-3 mnths			2	3-12 mnths				3	More than 12 mnths						4	Never tested				5	On ART			6	On PREP
	HIV self-test demonstration:						1	Yes			2	No
	HIV status						1	Pos			2	Neg			3	Unknown
	If HIV positive:		Primary Name:
			Primary Surname
	Contact details:
	# HIV self-screen kits given for partner/s						1	One			2	Two		3	Three		4	Four
	Partner 1																									Partner 3
	Gender of partner:					1	Male			2	Female			3	Transgender											Gender of partner:					1	Male			2	Female			3	Transgender
	Age of partner:							years			OR		Date of birth:				D	D	M	M	Y	Y	Y	Y		Age of partner:							years			OR		Date of birth:				D	D	M	M	Y	Y	Y	Y
	Partner 2																									Partner 4
	Gender of partner:					1	Male			2	Female			3	Transgender											Gender of partner:					1	Male			2	Female			3	Transgender
	Age of partner:							years			OR		Date of birth:				D	D	M	M	Y	Y	Y	Y		Age of partner:							years			OR		Date of birth:				D	D	M	M	Y	Y	Y	Y
Version 3.0																		2018-02-19

## Sheet: VMMC v1
VMMC distribution
Collection point:
Distributor name:
Date:				D	D	M	M	Y	Y	Y	Y
Client name
Client surname
Township/location
Gender:				1	Male			2	Female			3	Transgender
Phone number:
Date of birth:				D	D	M	M	Y	Y	Y	Y
ID Number:
When was the last time you tested for HIV?				1	0-3 months			2	3-12 months				3	More than 12 months					4	Never tested
HIVST demonstration:				1	Yes			2	No
Linked to VMMC				1	Yes			2	No
Date of VMMC				D	D	M	M	Y	Y	Y	Y
Version 1.0																2018-02-14
